# Supplementary material for: RE-Europe, a large-scale dataset for modeling a highly renewable European electricity system
Source: Sci Data. 2017 Nov 28;4:170175. doi: 10.1038/sdata.2017.175 (PMC5706763; doi:10.1038/sdata.2017.175)
Supplement: Supplementary file 1 [file sdata2017175-isa1.zip]

Archive with 3 entries (3 files):
- i_Investigation.txt
- s_study_Pinson.txt
- a_assay_Pinson.txt
