# Supplementary material for: RE-Europe, a large-scale dataset for modeling a highly renewable European electricity system
Source: Sci Data. 2017 Nov 28;4:170175. doi: 10.1038/sdata.2017.175 (PMC5706763; doi:10.1038/sdata.2017.175)
Supplement: Supplementary file 1 [file sdata2017175-isa1.zip › i_Investigation.txt]

# Investigation File generated for Scientific Data with Investigation File Authoring Tool version 0.1.0 on 31/10/2017 - This metadata file is CC0
ONTOLOGY SOURCE REFERENCE
Term Source Name	GAZ	ENVO	ERO	OBI
Term Source File	http://data.bioontology.org/ontologies/GAZ	http://data.bioontology.org/ontologies/ENVO	http://data.bioontology.org/ontologies/ERO	http://data.bioontology.org/ontologies/OBI
Term Source Version	$Revision: 1.512 $		2013-08-02	2014-08-18
Term Source Description	Gazetteer	Environment Ontology	Eagle-I Research Resource Ontology	Ontology for Biomedical Investigations
INVESTIGATION
Investigation Identifier
Investigation Title
Investigation Description
Investigation Submission Date
Investigation Public Release Date
INVESTIGATION PUBLICATIONS
Investigation PubMed ID
Investigation Publication DOI
Investigation Publication Author List
Investigation Publication Title
Investigation Publication Status
Investigation Publication Status Term Accession Number
Investigation Publication Status Term Source REF
INVESTIGATION CONTACTS
Investigation Person Last Name
Investigation Person Mid Initials
Investigation Person First Name
Investigation Person Address
Investigation Person Phone
Investigation Person Fax
Investigation Person Email
Investigation Person Affiliation
Investigation Person Roles
Investigation Person Roles Term Accession Number
Investigation Person Roles Term Source REF
STUDY
Study Identifier	10.1038/sdata.2017.175
Study Title	RE-Europe, a large-scale dataset for modeling a highly renewable European electricity system
Study Submission Date	07/06/2017
Study Public Release Date	28/11/2017
Study Description	http://www.nature.com/articles/sdata2017175#abstract
Study File Name	s_study_Pinson.txt
Comment[Subject Keywords]	//;//
Comment[Manuscript Licence]	CC BY-4.0
Comment[Experimental Metadata Licence]	CC0
Comment[Supplementary Information File Name]	
Comment[Supplementary Information File Type]	x-zip-compressed
Comment[Supplementary Information File URL]	http://www.nature.com/articles/sdata2017175#supplementary-information
Comment[Data Repository]	Zenodo
Comment[Data Record Accession]	doi:10.5281/zenodo.999150
Comment[Data Record URI]	http://doi.org/10.5281/zenodo.999150
STUDY DESIGN DESCRIPTORS
Study Design Type	data integration objective	modeling and simulation objective
Study Design Type Term Accession Number	ERO:0100092	ERO:0100102
Study Design Type Term Source REF	ERO	ERO
STUDY PUBLICATIONS
Study PubMed ID	""
Study Publication DOI	doi:10.1209/0295-5075/119/38004
Study Publication Author List	""
Study Publication Title	""
Study Publication Status	published
Study Publication Status Term Accession Number	
Study Publication Status Term Source REF	
STUDY FACTORS
Study Factor Name
Study Factor Type
Study Factor Type Term Accession Number
Study Factor Type Term Source REF
STUDY ASSAYS
Study Assay Measurement Type	renewable energy
Study Assay Measurement Type Term Accession Number	""
Study Assay Measurement Type Term Source REF	""
Study Assay Technology Type	digital curation
Study Assay Technology Type Term Accession Number	OBI:0302914
Study Assay Technology Type Term Source REF	OBI
Study Assay Technology Platform	""
Study Assay File Name	a_assay_Pinson.txt
STUDY PROTOCOLS
Study Protocol Name	Network georeferencing	Generator data	Definition of demand signal	Renewable energy signals and forecasts	Adapting wind and solar forecasts to form a continuous signal	Aggregation of renewable energy and load signals to nodes	Definition of renewable energy capacity layouts
Study Protocol Type	source-based data transformation objective	source-based data transformation objective	protocol	source-based data transformation objective	information processor function	data transformation	protocol
Study Protocol Type Term Accession Number	ERO:0100039	ERO:0100039	OBI:0000272	ERO:0100039	OBI:0000392	OBI:0200000	OBI:0000272
Study Protocol Type Term Source REF	ERO	ERO	OBI	ERO	OBI	OBI	OBI
Study Protocol Description							
Study Protocol URI	""	""	""	""	""	""	""
Study Protocol Version							
Study Protocol Parameters Name	""	""	""	""	""	""	""
Study Protocol Parameters Name Term Accession Number	""	""	""	""	""	""	""
Study Protocol Parameters Name Term Source REF	""	""	""	""	""	""	""
Study Protocol Components Name	""	""	""	""	""	""	""
Study Protocol Components Type	""	""	""	""	""	""	""
Study Protocol Components Type Term Accession Number	""	""	""	""	""	""	""
Study Protocol Components Type Term Source REF	""	""	""	""	""	""	""
STUDY CONTACTS
Study Person Last Name	Jensen	Pinson
Study Person First Name	Tue V.	Pierre
Study Person Mid Initials		
Study Person Email	tvjens@dtu.dk	ppin@dtu.dk
Study Person Phone		
Study Person Fax		
Study Person Address		
Study Person Affiliation	Technical University of Denmark, Department of Electrical Engineering, Elektrovej 325, 2800 Kgs Lyngby, Denmark	Technical University of Denmark, Department of Electrical Engineering, Elektrovej 325, 2800 Kgs Lyngby, Denmark
Study Person Roles		
Study Person Roles Term Accession Number		
Study Person Roles Term Source REF		
Comment[Study Person ORCID]	0000-0002-6594-5094	
Comment[Funder]		
Comment[FundRef ID]		
Comment[Funder Term Source REF]		
Comment[Grant Identifier]		
