# Supplementary material for: RE-Europe, a large-scale dataset for modeling a highly renewable European electricity system
Source: Sci Data. 2017 Nov 28;4:170175. doi: 10.1038/sdata.2017.175 (PMC5706763; doi:10.1038/sdata.2017.175)
Supplement: Supplementary file 1 [file sdata2017175-isa1.zip › s_study_Pinson.txt]

Source Name	Comment[data source URL]	Characteristics[geographical location]	Term Source REF	Term Accession Number	Characteristics[environment type]	Term Source REF	Term Accession Number	Protocol REF	Sample Name	Comment[component type]
ENTSO-E	www.entsoe.eu	Europe	GAZ	GAZ:00000464	electric power system	ENVO	ENVO:01000865	Network georeferencing	network	static
Global Energy Observatory	www.globalenergyobservatory.com	Europe	GAZ	GAZ:00000464	power plant	ENVO	ENVO:00002214	Generator data	generators	static
Global Energy Observatory	www.globalenergyobservatory.com	Europe	GAZ	GAZ:00000464				Generator data	installed renewable capacity per node	static
ENTSO-E	www.entsoe.eu	Europe	GAZ	GAZ:00000464				Definition of demand signal	demand signal	dynamic
COSMO-REA6	http://doi.org/10.1002/qj.2486	Europe	GAZ	GAZ:00000464				Renewable energy signals and forecasts	renewable production signals	dynamic
ECMWF	www.ecmwf.org/en/forecasts	Europe	GAZ	GAZ:00000464				Renewable energy signals and forecasts	renewable production forecasts	dynamic
