# Supplementary material for: RE-Europe, a large-scale dataset for modeling a highly renewable European electricity system
Source: Sci Data. 2017 Nov 28;4:170175. doi: 10.1038/sdata.2017.175 (PMC5706763; doi:10.1038/sdata.2017.175)
Supplement: Supplementary file 1 [file sdata2017175-isa1.zip › a_assay_Pinson.txt]

Sample Name	Protocol REF	Protocol REF	Protocol REF	Assay Name	Raw Data File	Comment[Data Repository]	Comment[Data Record Accession]	Comment[Data Record URI]	Comment[component type]
network	Adapting wind and solar forecasts to form a continuous signal	Aggregation of renewable energy and load signals to nodes	Definition of renewable energy capacity layouts	Network	doi:10.5281/zenodo.999150	Zenodo	doi:10.5281/zenodo.999150	http://doi.org/10.5281/zenodo.999150	static
generators	Adapting wind and solar forecasts to form a continuous signal	Aggregation of renewable energy and load signals to nodes	Definition of renewable energy capacity layouts	Generators	doi:10.5281/zenodo.999150	Zenodo	doi:10.5281/zenodo.999150	http://doi.org/10.5281/zenodo.999150	static
installed renewable capacity per node	Adapting wind and solar forecasts to form a continuous signal	Aggregation of renewable energy and load signals to nodes	Definition of renewable energy capacity layouts	Capacity layout	doi:10.5281/zenodo.999150	Zenodo	doi:10.5281/zenodo.999150	http://doi.org/10.5281/zenodo.999150	static
demand signal	Adapting wind and solar forecasts to form a continuous signal	Aggregation of renewable energy and load signals to nodes	Definition of renewable energy capacity layouts	Demand	doi:10.5281/zenodo.999150	Zenodo	doi:10.5281/zenodo.999150	http://doi.org/10.5281/zenodo.999150	dynamic
renewable production signals	Adapting wind and solar forecasts to form a continuous signal	Aggregation of renewable energy and load signals to nodes	Definition of renewable energy capacity layouts	Wind & solar production	doi:10.5281/zenodo.999150	Zenodo	doi:10.5281/zenodo.999150	http://doi.org/10.5281/zenodo.999150	dynamic
renewable production forecasts	Adapting wind and solar forecasts to form a continuous signal	Aggregation of renewable energy and load signals to nodes	Definition of renewable energy capacity layouts	Wind & solar forecast	doi:10.5281/zenodo.999150	Zenodo	doi:10.5281/zenodo.999150	http://doi.org/10.5281/zenodo.999150	dynamic
